# Supplementary material for: Chiropractic and Spinal Manipulation: A Review of Research Trends, Evidence Gaps, and Guideline Recommendations
Source: J Clin Med. 2024 Sep 24;13(19):5668. doi: 10.3390/jcm13195668 (PMC11476883; doi:10.3390/jcm13195668)
Supplement: Supplementary file 1 [file jcm-13-05668-s001.zip]

Archive with 2 entries (2 files):
- S1 File.pdf
- S2 File.pdf
